# Supplementary material for: Adapalene Inhibits Prostate Cancer Cell Proliferation In Vitro and In Vivo by Inducing DNA Damage, S-phase Cell Cycle Arrest, and Apoptosis
Source: Front Pharmacol. 2022 Feb 22;13:801624. doi: 10.3389/fphar.2022.801624 (PMC8902295; doi:10.3389/fphar.2022.801624)
Supplement: Supplementary file 1 [file DataSheet1.ZIP]

Archive with 126 entries (108 files):
- Raw data/
- Raw data/CCK8 SPSS&GraphPad7 statistics/
- Raw data/CCK8 SPSS&GraphPad7 statistics/24h.jpg
- Raw data/CCK8 SPSS&GraphPad7 statistics/48h.jpg
- Raw data/cell flow cytometry data-SPSS&GraphPad7 statistics/
- Raw data/cell flow cytometry data-SPSS&GraphPad7 statistics/ADA-24-48/
- Raw data/cell flow cytometry data-SPSS&GraphPad7 statistics/ADA-24-48/0-24h.fcs
- Raw data/cell flow cytometry data-SPSS&GraphPad7 statistics/ADA-24-48/0-48h.fcs
- Raw data/cell flow cytometry data-SPSS&GraphPad7 statistics/ADA-24-48/1.25-24h.fcs
- Raw data/cell flow cytometry data-SPSS&GraphPad7 statistics/ADA-24-48/1.25-48h.fcs
- Raw data/cell flow cytometry data-SPSS&GraphPad7 statistics/ADA-24-48/2.5-24h .fcs
- Raw data/cell flow cytometry data-SPSS&GraphPad7 statistics/ADA-24-48/2.5-48h.fcs
- Raw data/cell flow cytometry data-SPSS&GraphPad7 statistics/ADA-24-48/5-24h .fcs
- Raw data/cell flow cytometry data-SPSS&GraphPad7 statistics/ADA-24-48/5-48h.fcs
- Raw data/cell flow cytometry data-SPSS&GraphPad7 statistics/ADA-24-48/Backup/
- Raw data/cell flow cytometry data-SPSS&GraphPad7 statistics/Exp_cell cycle 12h/
- Raw data/cell flow cytometry data-SPSS&GraphPad7 statistics/Exp_cell cycle 12h/0.fcs
- Raw data/cell flow cytometry data-SPSS&GraphPad7 statistics/Exp_cell cycle 12h/1.25.fcs
- Raw data/cell flow cytometry data-SPSS&GraphPad7 statistics/Exp_cell cycle 12h/2.5.fcs
- Raw data/cell flow cytometry data-SPSS&GraphPad7 statistics/Exp_cell cycle 12h/5.fcs
- Raw data/cell flow cytometry data-SPSS&GraphPad7 statistics/Exp_cell cycle 24h/
- Raw data/cell flow cytometry data-SPSS&GraphPad7 statistics/Exp_cell cycle 24h/0-1.fcs
- Raw data/cell flow cytometry data-SPSS&GraphPad7 statistics/Exp_cell cycle 24h/1.25-1.fcs
- Raw data/cell flow cytometry data-SPSS&GraphPad7 statistics/Exp_cell cycle 24h/2.5-1.fcs
- Raw data/cell flow cytometry data-SPSS&GraphPad7 statistics/Exp_cell cycle 24h/5-1.fcs
- Raw data/colone picture &  data-SPSS&GraphPad7 statistics/
- Raw data/colone picture &  data-SPSS&GraphPad7 statistics/0uM.jpg
- Raw data/colone picture &  data-SPSS&GraphPad7 statistics/1.25uM.jpg
- Raw data/colone picture &  data-SPSS&GraphPad7 statistics/2.5uM.jpg
- Raw data/colone picture &  data-SPSS&GraphPad7 statistics/5uM.jpg
- Raw data/CT picture &data/
- Raw data/CT picture &data/0mgkg-1.jpg
- Raw data/CT picture &data/10mgkg-1.jpg
- Raw data/CT picture &data/30mgkg-1.jpg
- Raw data/CT picture &data/60-mgkg-1.jpg
- Raw data/CT picture &data/60mgkg-2.jpg
- Raw data/CT picture &data/CTdata.xlsx
- Raw data/H&E/
- Raw data/H&E/0-1HE.jpg
- Raw data/H&E/10-1HE.jpg
- Raw data/H&E/30-1HE.jpg
- Raw data/H&E/60-1HE.jpg
- Raw data/Ki67& TUNEL stain/
- Raw data/Ki67& TUNEL stain/ki67/
- Raw data/Ki67& TUNEL stain/ki67/0-1-200x.jpg
- Raw data/Ki67& TUNEL stain/ki67/10-200x.jpg
- Raw data/Ki67& TUNEL stain/ki67/30-200X.jpg
- Raw data/Ki67& TUNEL stain/ki67/60-200x.jpg
- Raw data/Ki67& TUNEL stain/TUNEL/
- Raw data/Ki67& TUNEL stain/TUNEL/0 mgkg-400X-1.jpg
- Raw data/Ki67& TUNEL stain/TUNEL/0 mgkg-400X-2.jpg
- Raw data/Ki67& TUNEL stain/TUNEL/0 mgkg-400X.jpg
- Raw data/Ki67& TUNEL stain/TUNEL/10mgkg-400X-1.jpg
- Raw data/Ki67& TUNEL stain/TUNEL/10mgkg-400X-2.jpg
- Raw data/Ki67& TUNEL stain/TUNEL/10mgkg-400X.jpg
- Raw data/Ki67& TUNEL stain/TUNEL/30mgkg-400X-1.jpg
- Raw data/Ki67& TUNEL stain/TUNEL/30mgkg-400X-2.jpg
- Raw data/Ki67& TUNEL stain/TUNEL/30mgkg-400X.jpg
- Raw data/Ki67& TUNEL stain/TUNEL/60mgkg-400X-1.jpg
- Raw data/Ki67& TUNEL stain/TUNEL/60mgkg-400X-2.jpg
- Raw data/Ki67& TUNEL stain/TUNEL/60mgkg-400X.jpg
- Raw data/migratory  and invasion-SPSS&GraphPad7 statistics/
- Raw data/migratory  and invasion-SPSS&GraphPad7 statistics/0-200x.jpg
- Raw data/migratory  and invasion-SPSS&GraphPad7 statistics/0-200x1.jpg
- Raw data/migratory  and invasion-SPSS&GraphPad7 statistics/0-200x2.jpg
- Raw data/migratory  and invasion-SPSS&GraphPad7 statistics/1.25-200x.jpg
- Raw data/migratory  and invasion-SPSS&GraphPad7 statistics/1.25-200x1.jpg
- Raw data/migratory  and invasion-SPSS&GraphPad7 statistics/1.25-200x4.jpg
- Raw data/migratory  and invasion-SPSS&GraphPad7 statistics/2.5-200x.jpg
- Raw data/migratory  and invasion-SPSS&GraphPad7 statistics/2.5-200x2.jpg
- Raw data/migratory  and invasion-SPSS&GraphPad7 statistics/2.5-200x4.jpg
- Raw data/migratory  and invasion-SPSS&GraphPad7 statistics/5-200x1.jpg
- Raw data/migratory  and invasion-SPSS&GraphPad7 statistics/5-200x2.jpg
- Raw data/migratory  and invasion-SPSS&GraphPad7 statistics/5-200x4.jpg
- Raw data/morphology of RM-1 cells/
- Raw data/morphology of RM-1 cells/0-1.jpg
- Raw data/morphology of RM-1 cells/1.25-1.jpg
- Raw data/morphology of RM-1 cells/2.5-4.jpg
- Raw data/morphology of RM-1 cells/5-4.jpg
- Raw data/tumor weigh & volume-SPSS&GraphPad7 statistics/
- Raw data/tumor weigh & volume-SPSS&GraphPad7 statistics/tumor weight & volume data.xlsx
- Raw data/tumor weigh & volume-SPSS&GraphPad7 statistics/tumor.jpg
- Raw data/WB/
- Raw data/WB/1 P53-P21.jpg
- Raw data/WB/10  P-CDk2, γ-H2AX.jpg
- Raw data/WB/2 p21-p53.jpg
- Raw data/WB/3 Bax-Bcl-2.jpg
- Raw data/WB/4-ATM-pATM.jpg
- Raw data/WB/5 ATM-pATM.jpg
- Raw data/WB/6 BRCA,CDK.jpg
- Raw data/WB/7  CDK2,A,B,D,E,ATM.png
- Raw data/WB/8 Rb p-Rb.jpg
- Raw data/WB/9 γ-H2A.X.jpg
- Raw data/wound healing piture & data-SPSS&GraphPad7 statistics/
- Raw data/wound healing piture & data-SPSS&GraphPad7 statistics/0-1.2.jpg
- Raw data/wound healing piture & data-SPSS&GraphPad7 statistics/0-1.3.jpg
- Raw data/wound healing piture & data-SPSS&GraphPad7 statistics/0-1.4.jpg
- Raw data/wound healing piture & data-SPSS&GraphPad7 statistics/0-2.2.jpg
- Raw data/wound healing piture & data-SPSS&GraphPad7 statistics/0-2.4.jpg
- Raw data/wound healing piture & data-SPSS&GraphPad7 statistics/0-3.4.jpg
- Raw data/wound healing piture & data-SPSS&GraphPad7 statistics/0.625-1.4.jpg
- Raw data/wound healing piture & data-SPSS&GraphPad7 statistics/0.625-1.5.jpg
- Raw data/wound healing piture & data-SPSS&GraphPad7 statistics/0.625-1.6.jpg
- Raw data/wound healing piture & data-SPSS&GraphPad7 statistics/0.625-2.2.jpg
- Raw data/wound healing piture & data-SPSS&GraphPad7 statistics/0.625-2.3.jpg
- Raw data/wound healing piture & data-SPSS&GraphPad7 statistics/0.625-2.4.jpg
- Raw data/wound healing piture & data-SPSS&GraphPad7 statistics/0.625-3.2.jpg
- Raw data/wound healing piture & data-SPSS&GraphPad7 statistics/1.25-3.1.jpg
- Raw data/wound healing piture & data-SPSS&GraphPad7 statistics/1.25-3.2.jpg
- Raw data/wound healing piture & data-SPSS&GraphPad7 statistics/1.25-3.4.jpg
- Raw data/wound healing piture & data-SPSS&GraphPad7 statistics/1.25-3.5.jpg
- Raw data/wound healing piture & data-SPSS&GraphPad7 statistics/1.25-3.6.jpg
- Raw data/wound healing piture & data-SPSS&GraphPad7 statistics/2.5-2.2.jpg
- Raw data/wound healing piture & data-SPSS&GraphPad7 statistics/2.5-3.1.jpg
- Raw data/wound healing piture & data-SPSS&GraphPad7 statistics/2.5-3.2.jpg
- Raw data/wound healing piture & data-SPSS&GraphPad7 statistics/2.5-3.3.jpg
- Raw data/wound healing piture & data-SPSS&GraphPad7 statistics/2.5-3.4.jpg
- Raw data/wound healing piture & data-SPSS&GraphPad7 statistics/2.5-3.5.jpg
- Raw data/wound healing piture & data-SPSS&GraphPad7 statistics/2.5-3.6.jpg
- Raw data/wound healing piture & data-SPSS&GraphPad7 statistics/5-1.1.jpg
- Raw data/wound healing piture & data-SPSS&GraphPad7 statistics/5-1.3.jpg
- Raw data/wound healing piture & data-SPSS&GraphPad7 statistics/5-1.4.jpg
- Raw data/wound healing piture & data-SPSS&GraphPad7 statistics/5-1.5.jpg
- Raw data/wound healing piture & data-SPSS&GraphPad7 statistics/5-1.6.jpg
- Raw data/wound healing piture & data-SPSS&GraphPad7 statistics/5-2.1.jpg
- Raw data/wound healing piture & data-SPSS&GraphPad7 statistics/ADA-RM-1 wound.xlsx
