# Supplementary material for: Adapalene Inhibits Prostate Cancer Cell Proliferation In Vitro and In Vivo by Inducing DNA Damage, S-phase Cell Cycle Arrest, and Apoptosis
Source: Front Pharmacol. 2022 Feb 22;13:801624. doi: 10.3389/fphar.2022.801624 (PMC8902295; doi:10.3389/fphar.2022.801624)
Supplement: Supplementary file 1 [file DataSheet1.ZIP › Raw data/CT picture &data/CTdata.xlsx]

## Sheet: Sheet1
标本分组	曝光时间	灰度阈值	选取感兴趣区域 （ROI）体积	骨体积	骨体积分数	连接密度	结构模型指数	骨小梁数量	骨小梁厚度	骨小梁分离度	骨向异性的程度	骨密度或骨 矿物质密度
		Grey threshold	Total VOI volume	Object volume	Percent object volume	Connectivity Density	Structure model index	Trabecular number	Trabecular thickness	Trabecular separation	Degree of Anisotropy	Bone Mineral Density
Group	Integr.Time-[ms]	Threshold	TV-[mm³]	BV-[mm³]	BV/TV-[1]	Conn-Dens.-[1/mm³]	SMI-[1]	Tb.N-[1/mm]	Tb.Th-[mm]	Tb.Sp-[mm]	DA-[1]	BMD-[mg HA/cm³]
0--1	300	180	1.2364	0.0179	0.0145	2.6987	3.454	2.2102	0.0447	0.4563	1.5904	668
0--2	300	180	0.984	0.0111	0.0113	1.0162	3.9987	2.131	0.0584	0.47	1.368	585
0--3	300	180	1.1872	0.0155	0.013	2.0304	3.7765	2.318	0.0398	0.4372	1.428	630
10--1	300	180	1.3142	0.1629	0.0124	2.6987	3.0771	2.4508	0.0457	0.4228	1.7106	796
10--2	300	180	1.2765	0.0189	0.0148	3.1337	3.456	2.5387	0.0402	0.3954	1.4718	870
10--3	300	180	1.3395	0.0255	0.019	4.3733	3.9861	2.4046	0.054	0.4153	1.7301	756
30--1	300	180	1.1929	0.0429	0.0359	8.1638	3.204	2.4747	0.0423	0.4029	1.7892	887
30--2	300	180	0.985	0.0327	0.0332	7.1258	3.1091	2.5824	0.041	0.4894	1.7808	965
30--3	300	180	1.2045	0.0343	0.0285	6.8457	3.0012	2.4819	0.0584	0.4529	1.7106	977
60--1	300	180	1.2041	0.0586	0.0487	9.2568	2.8795	3.1833	0.0682	0.3511	1.9077	996
60--2	300	180	1.0256	0.0434	0.0424	9.6534	2.9785	3.1458	0.0666	0.2937	1.8892	858
60--3	300	180	0.9721	0.0401	0.0412	11.2354	3.1021	3.0112	0.0671	0.3487	2.0026	1076
SPSS/GraphPad
ADA	0			10mg/kg			30mg/kg			60mg/kg
BV/TV(%)	1.3	1.13	1.45	1.48	1.9	1.24	3.59	3.32	2.85	4.87	4.24	4.12
Tb.N	2.318	2.131	2.2102	2.5387	2.4046	2.4508	2.4747	2.5824	2.4819	3.1833	3.1458	3.0112
Tb.Th	0.0398	0.0584	0.0447	0.0402	0.054	0.0457	0.0423	0.041	0.0584	0.0682	0.0666	0.0671
Tb.Sp	0.4372	0.47	0.4563	0.3954	0.4153	0.4228	0.4029	0.4894	0.4529	0.3511	0.2937	0.3487
