# Supplementary material for: Adapalene Inhibits Prostate Cancer Cell Proliferation In Vitro and In Vivo by Inducing DNA Damage, S-phase Cell Cycle Arrest, and Apoptosis
Source: Front Pharmacol. 2022 Feb 22;13:801624. doi: 10.3389/fphar.2022.801624 (PMC8902295; doi:10.3389/fphar.2022.801624)
Supplement: Supplementary file 1 [file DataSheet1.ZIP › Raw data/tumor weigh & volume-SPSS&GraphPad7 statistics/tumor weight & volume data.xlsx]

## Sheet: Sheet1
n= 5 只	ImageJ measure	mm3
	a(long)	b(short)	a*b*b/2		a(long)	b(short)	a*b*b/2		a(long)	b(short)	a*b*b/2		a(long)	b(short)	a*b*b/2
ctrl	29.504	26.542	10392.5	10mg/kg	28.64	24.87	8857.16	30mg/kg	26.074	21.655	6113.56		25.045	21	5522.42
	26.622	25.047	8350.69		26.101	21.077	5797.55		24.274	20.771	5236.32		24.083	19.007	4350.19
	25.244	23.074	7352.06		24.274	19.558	4642.59		20.353	18.449	3821.2	60mg/kg	21.683	18.111	3556.1
	23.049	20.5	4843.17		24.698	19.704	4794.47		20.5	17.808	3741.91		20	16.008	2562.56
	21.524	20.2	4391.33		24.698	18.723	4328.95		19.054	18.507	3263.08		18.028	17.529	2769.69
volume
control					10					30					60
10392.5	8350.69	7352.06	4843.17	4391.33	8857.16	5797.55	4642.59	4794.47	4328.95	6113.56	5236.32	3821.2	3741.91	3263.08	5522.42	4350.19	3556.1	2562.56	2769.69
weight
0					10					30					60
12.16	10.42	9.16	6.94	6.35	10.59	7.36	6.84	6.88	6.39	7.58	7.26	5.81	5.55	5.1	7.58	7.56	5.36	4.49	4.89
