# Supplementary material for: Adapalene Inhibits Prostate Cancer Cell Proliferation In Vitro and In Vivo by Inducing DNA Damage, S-phase Cell Cycle Arrest, and Apoptosis
Source: Front Pharmacol. 2022 Feb 22;13:801624. doi: 10.3389/fphar.2022.801624 (PMC8902295; doi:10.3389/fphar.2022.801624)
Supplement: Supplementary file 1 [file DataSheet1.ZIP › Raw data/wound healing piture & data-SPSS&GraphPad7 statistics/ADA-RM-1 wound.xlsx]

## Sheet: Sheet1
	area of wound
ADA μM
	12h	12h	12h	12h	12h	12h	12h	12h	12h	12h	24h	24h	24h	24h	24h	24h	24h	24h	24h	24h
0	38.7569	40.6171	40.2731	47.9567	52.5576	40.9481	27.805	34.7248	48.9031	38.602	90.1042	88.8673	86.6009	93.505	95.9651	95.1061	86.5124	87.9042	99.2424	94.064
0.625	33.0565	29.0099	36.0536	36.6271	49.4626	28.0284	34.6724	36.0073	44.4909	30.551	68.0038	59.5835	70.3266	71.2185	74.0878	75.9426	66.43	66.9686	69.0664	75.8625
1.25	11.6076	24.4137	20.739	15.3503	23.0307	30.1158	19.6099	38.1081	22.4235	19.5833	36.0782	50.3647	46.6617	37.9326	52.3758	54.2782	41.7072	40.2961	55.596	42.4826
2.5	12.2401	15.6473	16.4135	16.8716	19.0523	19.8667	22.7725	25.2464	17.2568	16.3568	22.2709	24.9959	26.2222	30.9185	30.1504	30.9921	29.4258	28.6846	31.6859	28.3276
5	10.6908	8.51143	5.84706	16.4029	20.7211	19.0026	12.3921	7.58379	17.3627	12.683	20.1137	13.1935	17.4898	22.5333	22.5296	23.5539	15.5548	13.496	19.4854	18.9444
